# Supplementary material for: The Expanded mtDNA Phylogeny of the Franco-Cantabrian Region Upholds the Pre-Neolithic Genetic Substrate of Basques
Source: PLoS One. 2013 Jul 3;8(7):e67835. doi: 10.1371/journal.pone.0067835 (PMC3700859; doi:10.1371/journal.pone.0067835)
Supplement: Table S2 — Mitochondrial DNA control-region-based European haplotypes used for comparisons. Haplotypes include segments HVS-I and HVS-II as a minimum. For data retrieved from EMPOP database (Version: 2.2, Release: 9), EMP accession numbers are given. Except for the Iberian Peninsula, populations are listed in alphabetical order. To assist interpretation, a map of the European countries included in this table (highlighted in red) is shown below. (XLS) [file pone.0067835.s003.xls]

## Sheet: Hoja1
	Table S2. Mitochondrial DNA control-region-based European haplotypes used for comparisons. Haplotypes include segments HVS-I and HVS-II as a minimum. For data retrieved from EMPOP database (Version: 2.2, Release: 9), EMP accession
	numbers are given. Except for the Iberian Peninsula, populations are listed in alphabetical order. To assist interpretation, a map of the European countries included in this table (highlighted in red) is shown below.
	Population	N	Range	Source
	Basque Country, Spain	106	16024-576	Cardoso et al. FSI:Genetics 2012, 6(4):e106-e108
		84	16024-16383/66–370	Alfonso-Sanchez et al. Am J Hum Biol. 2008, 20(2):154-64; Prieto et al. FSI:Genetics 2011, 5(2):146-151
		255	16024-576	Behar et al. Am J Hum Genet 2012, 90(3):486-493;
		230	16070-16365/73-408	Garcia et al. Heredity 2011, 106(1):37-45
	Basque Country, Alava, Spain	107	16024-576	EMP00556; EMP00557
	Basque Country, Diaspora	81	16024-576	EMP00366
	Northern Navarre, Spain	110	16019-16392/40–390	Cardoso et al. Am J Phys Anthropol 2011, 145(3):480-8
		100	16024-576	Cardoso et al. GenBank AN. JX294751-JX294850
	Navarre, Spain	245	16024-576	Behar et al. Am J Hum Genet 2012, 90(3):486-493
	Iparralde (French Basque Country)	284	16024-576	Behar et al. Am J Hum Genet 2012, 90(3):486-493
	La Rioja, Spain	52	16024-576	Behar et al. Am J Hum Genet 2012, 90(3):486-493
	Aragon, Spain	29	16024-576	Behar et al. Am J Hum Genet 2012, 90(3):486-493
		8	16070-16365/73-408	Garcia et al. Heredity 2011, 106(1):37-45
	Pyrenees, Spain	438	16024-16400/70-429	EMP00533
	Zaragoza, Spain	81	15998-16400/30-407	Budowle et al. Forensic Sci Int 1999, 103:23-35
	Burgos, Spain	24	16024-576	Behar et al. Am J Hum Genet 2012, 90(3):486-493
	Pas Valley, Spain	61	16024-576	Cardoso et al. J Forensic Sci 2010, 55(5): 1196-1201
	Cantabria, Spain	19	16024-576	Behar et al. Am J Hum Genet 2012, 90(3):486-493
		6	16070-16365/73-408	Garcia et al. Heredity 2011, 106(1):37-45
	Asturias, Spain	76	16070-16365/73-408	Garcia et al. Heredity 2011, 106(1):37-45
	Madrid, Spain	78	15998-16400/30-407	Budowle et al. Forensic Sci Int 1999, 103:23-35
	Zamora, Spain	101	1-16569	EMP00555
	Galicia, Spain	71	16024–16383/63-322	Salas et al Eur J Hum Genet 1998, 6:365-375; 2000, 8:964-974
		18	16070-16365/73-408	Garcia et al. Heredity 2011, 106(1):37-45
	NE Spain	118	16024-16365/70-340	Crespillo et al. Int J Legal Med 2000, 114:130–132
		23	16070-16365/73-408	Garcia et al. Heredity 2011, 106(1):37-45
	Spain	466	16024-16365/70-340	Alvarez et al. Leg Med (Tokyo) 2007, 9(6):293-304; EMP00023
		403	16024-16365/73-340	Prieto et al. FSI:Genetics 2011, 5(2):146-151
	Portugal	241	16024-16383/72-340	Pereira et al. Ann Hum Genet 2000, 64:491-506
		108	16024-16365/72-340	Prieto et al. FSI:Genetics 2011, 5(2):146-151
		294	16024-576	Prieto et al. FSI:Genetics 2011, 5(2):146-151; EMP00552; EMP00553; EMP00554
	Azores Islands, Portugal	50	15998-16400/50-407	Afonso Costa et al. FSI:Genetics Supp Series 2011, 3(1):e131-e132
	Austria	273	16024-576	Brandstätter et al. Forensic Sci Int 2007, 166(2-3):164-175
	Balkans	311	16020-16499/70-439	AN. AY005485-AY005795
	Belgium	104	16024-16380 70-340	EMP00011
	Bosnia and Herzegovina	156	16024-16400/30-400	Malyarchuk et al. Ann Hum Genet 2003, 67(5):412-425
	Bulgaria	855	16024-300	Karachanak et al. Int J Legal Med 2012, 126(4):497-503
	Croatia	187	16024-16365/73-340	Salihovic et al. Am J Phys Anthropol 2011, 146(2):262-270
	Cyprus	91	16024-576	Irwin et al. Int J Legal Med 2008, 122(1):87-89
	Denmark	206	16024-16400/30-400	Mikkelsen et al. FSI:Genetics 2009, 4(4), e87-e88
	Finland	192	16024-576	Finnila et al. Am J Hum Genet 2001, 68(6):1475-84
		200	16024-16365/72-340	Hedman et al. Forensic Sci Int 2007, 172(2-3):171-178
	France	210	16055-16410/37-222	Dubut et al. Eur J Hum Genet 2004, 12(4):293-300.
	Georgia (Caucasus)	48	16024-16365/69-340	Alfonso-Sánchez et al. J Hum Genet 2006, 51:429–439
	Germany	964	16024-576	Brandstätter et al. Int J Legal Med 2006, 120(5):310-314; Zimmermann et al. FSI:Genetics 2011, 5(2): 133-137; EMP00514; EMP00482; EMP00563; EMP00017
		213	16024-16365/72-340	Tetzlaff et al. Forensic Sci Int 2007, 172(2-3):218-224;
	Greece	319	16024-576	Irwin et al. Int J Legal Med 2008, 122(1):87-89
	Hungary	594	16024-576	Brandstätter et al. FSI:Genetics 2008, 2(1):e4-e6; Irwin et al. Int J Legal Med 2007, 121(5):377-383
	Iceland	100	15998-16394/72-340	Wittig et al. Legal Medicine 2003, 5:S173–S176
	Italy	398	15998-16400/30-407	Turchi et al. Int J Legal Med 2008, 122(3):199-204
	Latvia	131	16024-16365/72-340	EMP00072
	Macedonia	200	16024-576	Zimmermann et al. FSI:Genetics 2007, 1(3-4):e4-e9
	Normandy	27	16070-16365/73-408	Garcia et al. Heredity 2011, 106(1):37-45
	Poland	436	16024-16400 30-400	Malyarchuk et al. Ann Hum Genet 2002, 66(Pt 4):261-283
		413	16024-16400/30-407	Grzybowski et al. FSI:Genetics 2007, 1(2):141-147
		45	16024-16390/70-340	EMP00077
	Romania	360	16024-576	Brandstätter et al. Ann Hum Genet 2007, 71(6):791-803
	Russian Federation	201	16024-16400 30-400	Malyarchuk et al. Ann Hum Genet 2002, 66(Pt 4):261-283
		157	16024-16400/30-407	Grzybowski et al. FSI:Genetics 2007, 1(2):141-147
	Serbia (Vojvodina Province)	104	16024-16365/73-340	Zgonjanin et al. Legal Medicine 2010, 12:104–107
	Slovakia	207	15999-16400/30-407	Malyarchuk et al. Ann Hum Genet 2008, 72:228–240
	Slovenia	125	16024-16400/55-399	Zupanic-Pajnic et al. Int J Legal Med 2004, 118(1): 1-4
		103	16024-16400/30-400	Malyarchuk et al. Ann Hum Genet 2003, 67(5):412-425
	Sweden	335	16024-576	Tillmar et al. Int J Legal Med 2010, 124(2), 91-98
	Switzerland	154	16020-16400/40-400	Dimo-Simonin et al. Int J Legal Med 2000, 113:89–97
	Western Bohemia, Czec Republic	179	16024-16365/72-340	Malyarchuk et al. Human Biology 2006, 78:681–696
	Total	12965
